# Supplementary material for: O-Antigen-Dependent Colicin Insensitivity of Uropathogenic Escherichia coli
Source: J Bacteriol. 2019 Jan 28;201(4):e00545-18. doi: 10.1128/JB.00545-18 (PMC6351738; doi:10.1128/JB.00545-18)
Supplement: Supplemental file 1 [file zjb999094992sd1.xlsx]

## Sheet: Sheet1
Supplementary Dataset 1 - Genes highlighted by TraDIS as providing a change to fitness during exposure to colicin E9.
gene_name	function	logFC	logCPM	PValue	q.value	Operon/Predicted role
rfbB	dTDP-glucose 4,6-dehydratase,dTDP-glucose 4,6 dehydratase,dTDP-glucose 4,6-dehydratase,NAD dependent epimerase/dehydratase family	14.33765404	8.056626999	0	02	O-antigen
arnB_2	UDP-4-amino-4-deoxy-L-arabinose--oxoglutarate aminotransferase,TDP-4-oxo-6-deoxy-D-glucose transaminase,Predicted pyridoxal phosphate-dependent enzyme apparently involved in regulation of cell wall biogenesis,TDP-4-keto-6-deoxy-D-glucose transaminase,DegT/DnrJ/EryC1/StrS aminotransferase family	4.77616	7.00596	7.83952e-264	2.71378e-261	EnteroAntigen
arnD	Probable 4-deoxy-4-formamido-L-arabinose-phosphoundecaprenol deformylase ArnD,4-deoxy-4-formamido-L-arabinose-phosphoundecaprenol deformylase ArnD,Polysaccharide deacetylase	12.5234	6.2536	1.72531e-219	4.47934e-217	Arn
arnE	Undecaprenyl phosphate-aminoarabinose flippase subunit ArnE,4-amino-4-deoxy-L-arabinose-phosphoundecaprenol flippase subunit ArnE,Membrane transporters of cations and cationic drugs,EamA-like transporter family	10.0349	3.80672	1.53477e-58	6.01455e-57	Arn
arnF	Undecaprenyl phosphate-aminoarabinose flippase subunit ArnF,4-amino-4-deoxy-L-arabinose-phosphoundecaprenol flippase subunit ArnF	5.07953	5.22329	3.79637e-102	2.76669e-100	Arn
arnT	Undecaprenyl phosphate-alpha-4-amino-4-deoxy-L-arabinose arabinosyl transferase,4-amino-4-deoxy-L-arabinose transferase,Dolichyl-phosphate-mannose-protein mannosyltransferase	7.42058	6.6691	2.0378e-269	7.69546e-267	Arn
aroL	Shikimate kinase 2,shikimate kinase II,5-enolpyruvylshikimate-3-phosphate synthase,Shikimate kinase	2.44224	4.1148	1.11003e-21	1.73348e-20
ascD	CDP-6-deoxy-L-threo-D-glycero-4-hexulose-3-dehydrase reductase,2Fe-2S ferredoxin YfaE,Uncharacterized Fe-S protein,2Fe-2S iron-sulfur cluster binding domain	2.38279	3.9195	8.02011e-20	1.15279e-18
atpA	ATP synthase subunit alpha,F0F1 ATP synthase subunit alpha,F0F1-type ATP synthase, beta subunit,ATP synthase F1, alpha subunit,ATP synthase alpha/beta family, nucleotide-binding domain	3.77415	2.38362	1.94138e-15	2.37891e-14
atpD	ATP synthase subunit beta,F0F1 ATP synthase subunit beta,F0F1-type ATP synthase, beta subunit,ATP synthase F1, beta subunit,ATP synthase alpha/beta family, nucleotide-binding domain	8.23134	2.10321	3.48314e-20	5.13083e-19
basR_2	Transcriptional regulatory protein BasR,DNA-binding transcriptional regulator BasR,Response regulator of citrate/malate metabolism,heavy metal response regulator,Response regulator receiver domain	-2.77392	9.31664	1.79907e-99	1.24556e-97
btuB_2	Outer membrane cobalamin translocator,vitamin B12/cobalamin outer membrane transporter,Outer membrane cobalamin receptor protein,TonB-dependent vitamin B12 receptor,TonB dependent receptor	-4.98448	13.8532	1.35336e-301	6.24649e-299
clpB	Heat shock protein F84.1,protein disaggregation chaperone,Transcriptional regulator containing PAS, AAA-type ATPase, and DNA-binding domains,ATP-dependent chaperone protein ClpB,AAA domain (Cdc48 subfamily)	2.08245	3.98678	1.76322e-15	2.16699e-14
cpdA	3',5'-cyclic adenosine monophosphate phosphodiesterase CpdA,cyclic 3',5'-adenosine monophosphate phosphodiesterase,Calcineurin-like phosphoesterase	2.38944	6.41382	6.68959e-84	3.85952e-82
cvpA	Pur regulon 18 kDa protein,colicin V production protein,Colicin V production protein	-2.05749	4.64708	4.01561e-23	6.69913e-22
dacA	D-alanyl-D-alanine carboxypeptidase dacA precursor,D-alanyl-D-alanine carboxypeptidase fraction A,D-alanyl-D-alanine carboxypeptidase	6.14098	5.75093	8.54553e-154	1.31475e-151
damX	hypothetical protein,cell division protein DamX,Uncharacterized protein conserved in bacteria,Sporulation related domain	6.22115	7.16546	0	0
dcm	DNA-cytosine methyltransferase,DNA cytosine methylase,DNA (cytosine-5-)-methyltransferase,C-5 cytosine-specific DNA methylase	2.51243	5.28599	3.15312e-31	6.68267e-30
dedA	hypothetical protein,hypothetical protein,SNARE associated Golgi protein	11.1036	4.85105	1.92866e-103	1.43065e-101	Serum resistance
dnaJ	Heat shock protein J,chaperone protein DnaJ,Preprotein translocase subunit Sec63,chaperone protein DnaJ,DnaJ C terminal domain	4.22969	4.78663	7.80286e-68	3.56188e-66	Serum resistance
dsbA	Thiol:disulfide interchange protein DsbA precursor,periplasmic protein disulfide isomerase I,Uncharacterized protein conserved in bacteria,DSBA-like thioredoxin domain	5.52565	3.0765	2.55903e-31	5.45138e-30	Serum resistance
fabR	HTH-type transcriptional repressor fabR,DNA-binding transcriptional repressor FabR,Bacterial regulatory proteins, tetR family	-3.43157	9.90792	1.40299e-222	3.88536e-220
fbp	Fructose-1,6-bisphosphatase class 1,fructose-1,6-bisphosphatase,Fructose-1-6-bisphosphatase	3.84967	6.12591	5.40965e-131	7.49056e-129	Serum resistance
fis	Hin recombinational enhancer-binding protein,global DNA-binding transcriptional dual regulator Fis,Transcriptional regulator containing PAS, AAA-type ATPase, and DNA-binding domains,nitrogen regulation protein NR(I),Bacterial regulatory protein, Fis family	5.10392	3.79635	9.09853e-43	2.48653e-41
fliK	Flagellar hook-length control protein,flagellar hook-length control protein,Flagellar hook-length control protein FliK	-2.007	7.75514	9.94771e-61	4.05126e-59
fruR_2	Catabolite repressor/activator,DNA-binding transcriptional regulator FruR,ABC-type sugar transport system, periplasmic component,D-fructose-responsive transcription factor,Bacterial regulatory proteins, lacI family	4.32329	5.61888	7.58436e-115	7.50129e-113
ftsE	Cell division ATP-binding protein FtsE,cell division protein FtsE,ABC-type spermidine/putrescine transport systems, ATPase components,cell division ATP-binding protein FtsE,ABC transporter	4.33289	3.81327	9.26529e-29	1.82408e-27
ftsL	Cell division protein FtsL,cell division protein FtsL,Cell division protein,cell division protein FtsL,Cell division protein FtsL	2.38192	3.10223	6.81964e-14	7.69804e-13
ftsQ	Cell division protein FtsQ,cell division protein FtsQ,Cell division protein FtsQ	3.62149	2.77658	1.09222e-19	1.55914e-18
ftsX	Cell division protein FtsX,cell division ABC transporter subunit FtsX,putative protein insertion permease FtsX,FtsX-like permease family	4.47058	4.5792	7.95488e-31	1.66053e-29
galE	UDP-glucose 4-epimerase,UDP-galactose-4-epimerase,Uncharacterized conserved protein,UDP-glucose 4-epimerase,NAD dependent epimerase/dehydratase family	9.07135	5.15638	1.13656e-119	1.21058e-117	Serum resistance
glpG	Rhomboid protease glpG,intramembrane serine protease GlpG,rhomboid family protease GlpG,Protein of unknown function (DUF3582)	-2.29457	9.30172	1.82272e-129	2.44244e-127
glpR_1	Glycerol-3-phosphate regulon repressor,DNA-binding transcriptional repressor GlpR,Phosphotransferase system, mannose/fructose/N-acetylgalactosamine-specific component IIB,Bacterial regulatory proteins, deoR family	-2.13818	8.08664	3.00693e-95	1.89254e-93
gltR_2	HTH-type transcriptional regulator gltR,DNA-binding transcriptional regulator MetR,aminoethylphosphonate catabolism associated LysR family transcriptional regulator,LysR substrate binding domain	-4.28563	6.26259	1.23014e-119	1.2775e-117
greA	Transcript cleavage factor greA,transcription elongation factor GreA,Transcription elongation factor,transcription elongation factor GreA,domain	8.13296	5.06997	9.65495e-109	8.53333e-107	Serum resistance
grpE	Heat shock protein B25.3,heat shock protein GrpE,GrpE	5.46464	2.51787	5.30605e-23	8.74656e-22
hfq	Host factor-I protein,RNA-binding protein Hfq,RNA chaperone Hfq,LSM domain	3.66703	4.2124	4.87802e-43	1.35995e-41
hupA	NS2,transcriptional regulator HU subunit alpha,integration host factor, beta subunit,Bacterial DNA-binding protein	5.74551	5.3654	3.44893e-104	2.65312e-102
idi	Isopentenyl-diphosphate Delta-isomerase,isopentenyl-diphosphate delta-isomerase,isopentenyl-diphosphate delta-isomerase,NUDIX domain	-2.13914	9.05856	1.52612e-104	1.19613e-102
ilvA	L-threonine dehydratase biosynthetic IlvA,threonine dehydratase,Threonine dehydratase,threonine ammonia-lyase, biosynthetic,Pyridoxal-phosphate dependent enzyme	-2.03922	3.75703	7.65095e-15	9.05471e-14
kdsC	3-deoxy-D-manno-octulosonate 8-phosphate phosphatas KdsC,3-deoxy-D-manno-octulosonate 8-phosphate phosphatase,3-deoxy-D-manno-octulosonate 8-phosphate phosphatase, YrbI family,haloacid dehalogenase-like hydrolase	3.65685	4.40823	2.46217e-47	7.92858e-46
lacA_1	Galactoside O-acetyltransferase,putative lipopolysaccharide biosynthesis O-acetyl transferase WbbJ,Acetyltransferase (isoleucine patch superfamily),phosphonate metabolim protein, transferase hexapeptide repeat family,Bacterial transferase hexapeptide (six repeats)	10.6027	4.35902	1.06646e-69	5.09203e-68	O-antigen
lepA	Elongation factor 4,GTP-binding protein LepA,GTPases - translation elongation factors,GTP-binding protein LepA,GTP-binding protein LepA C-terminus	-2.171	6.59574	1.99435e-62	8.4536e-61
lon_1	Lon protease,DNA-binding ATP-dependent protease La,Archaeal serine proteases,ATP-dependent protease La,Lon protease (S16) C-terminal proteolytic domain	7.37546	4.3296	2.16586e-76	1.11074e-74
lptC	Lipopolysaccharide export system protein lptC,lipopolysaccharide exporter periplasmic protein,Uncharacterized protein conserved in bacteria,Lipopolysaccharide-assembly, LptC-related	10.6698	4.42524	1.15616e-82	6.57902e-81
metL	Aspartokinase II/homoserine dehydrogenase II,bifunctional aspartate kinase II/homoserine dehydrogenase II,Homoserine dehydrogenase,aspartate kinase,Homoserine dehydrogenase	2.12153	8.77612	6.32374e-104	4.77615e-102
miaA	tRNA dimethylallyltransferase,tRNA delta(2)-isopentenylpyrophosphate transferase,tRNA dimethylallyltransferase,IPP transferase	3.91006	2.26544	8.78696e-16	1.08634e-14	Serum resistance
minD_2	Cell division inhibitor MinD,cell division inhibitor MinD,Septum formation inhibitor-activating ATPase,septum site-determining protein MinD,CobQ/CobB/MinD/ParA nucleotide binding domain	2.30852	5.22854	1.84104e-42	4.99848e-41
mioC_2	hypothetical protein,FMN-binding protein MioC,Nitric oxide synthase, oxygenase domain,sulfite reductase [NADPH] flavoprotein, alpha-component,Flavodoxin	3.93598	5.70312	1.24258e-75	6.21889e-74
mlaA	Probable phospholipid-binding lipoprotein mlaA precursor,ABC transporter outer membrane lipoprotein,VacJ like lipoprotein	5.9929	5.38975	1.9137e-120	2.14852e-118	Mla
mlaB	Probable phospholipid ABC transporter-binding protein mlaB,Predicted NTP binding protein (contains STAS domain)	4.84986	5.31791	4.88326e-106	3.97747e-104	Mla
mlaC	Probable phospholipid-binding protein mlaC precursor,ABC transporter periplasmic binding protein MlaC,hopanoid biosynthesis associated membrane protein HpnM,Toluene tolerance, Ttg2	5.08644	5.48598	9.49071e-122	1.12641e-119	Mla
mlaD	Probable phospholipid ABC transporter-binding protein mlaD,virulence factor Mce family protein,mce related protein	5.27605	6.55843	4.7953e-218	1.17174e-215	Mla
mlaE	Probable phospholipid ABC transporter permease protein mlaE,conserved hypothetical protein,Domain of unknown function DUF140	4.78872	5.25266	9.13837e-66	3.95425e-64	Mla
mlaF	Probable phospholipid import ATP-binding protein MlaF,putative ABC transporter ATP-binding protein YrbF,ABC-type spermidine/putrescine transport systems, ATPase components,glycine betaine/L-proline transport ATP binding subunit,ABC transporter	5.06922	6.90673	6.59208e-156	1.05321e-153	Mla
mlc_3	Making large colonies protein,D-allose kinase,Predicted phosphosugar isomerases,ROK family protein (putative glucokinase),ROK family	6.93903	6.3169	4.09121e-230	1.21392e-227
murI	Glutamate racemase,glutamate racemase,Xanthosine triphosphate pyrophosphatase,glutamate racemase,Asp/Glu/Hydantoin racemase	-4.11081	4.55518	1.14469e-36	2.81364e-35
nadB	L-aspartate oxidase,L-aspartate oxidase,Aspartate oxidase,L-aspartate oxidase,FAD binding domain	-2.11231	3.04175	7.86024e-09	6.2075e-08
nadR_1	Trifunctional NAD biosynthesis/regulator protein NadR,bifunctional DNA-binding transcriptional repressor/ NMN adenylyltransferase,Predicted ATPase/kinase involved in NAD metabolism,nicotinamide-nucleotide adenylyltransferase,Helix-turn-helix	2.89638	8.08358	5.41073e-191	1.02164e-188
nagA_2	N-acetylglucosamine-6-phosphate deacetylase,N-acetylglucosamine-6-phosphate deacetylase,Metal-dependent hydrolase involved in phosphonate metabolism,N-acetylglucosamine-6-phosphate deacetylase,Amidohydrolase family	5.33951	5.94821	8.99892e-160	1.49526e-157
NCTC13441_00061	lipopolysaccharide heptosyltransferase I,Glycosyltransferase family 9 (heptosyltransferase)	12.5373	6.26757	1.02399e-244	3.27205e-242	CoreLPS
NCTC13441_00450	rod shape-determining protein MreC,rod shape-determining protein MreC,rod shape-determining protein MreC	2.30551	3.82334	2.14382e-20	3.19192e-19
NCTC13441_00638	Uncharacterized conserved protein,CYTH domain	-2.00749	9.29153	4.57588e-108	3.96004e-106
NCTC13441_01565	vancomycin high temperature exclusion protein,Cytidine deaminase,DUF218 domain	4.67061	6.76372	4.30573e-204	8.94299e-202
NCTC13441_01647	putative assembly protein,Uncharacterized protein involved in outer membrane biogenesis,AsmA family	-2.92338	9.0639	2.79731e-169	4.84168e-167
NCTC13441_01679	hypothetical protein	11.5288	5.27058	2.49339e-121	2.87709e-119	O-antigen
NCTC13441_01681	Glycosyl transferases group 1	8.50547	2.35444	1.25456e-23	2.11847e-22	O-antigen
NCTC13441_02987	hypothetical protein	3.35449	3.5554	3.48225e-27	6.51588e-26
NCTC13441_03512	hypothetical protein,Protein of unknown function (DUF2496)	-2.11637	3.03455	7.06433e-12	7.24573e-11
NCTC13441_04580	Protein of unknown function (DUF1454)	2.65636	6.66557	2.55013e-107	2.16189e-105
NCTC13441_04665	Uncharacterized protein conserved in bacteria,SCP-2 sterol transfer family	2.27724	5.7399	1.72318e-49	5.68102e-48
NCTC13441_04716	uroporphyrinogen-III synthase,Uroporphyrinogen-III synthase,Uroporphyrinogen-III synthase HemD	-2.41142	2.3721	4.50838e-09	3.67212e-08
NCTC13441_04729	putative common antigen polymerase,WzyE protein	9.68709	3.47077	6.28151e-47	1.97677e-45	EnteroAntigen
NCTC13441_04733	TDP-fucosamine acetyltransferase,TDP-D-fucosamine acetyltransferase	4.85723	5.58293	7.25845e-111	6.70035e-109	EnteroAntigen
NCTC13441_04828	hypothetical protein,Predicted periplasmic lipoprotein,Protein of unknown function (DUF1375)	2.41384	6.19704	2.62065e-68	1.22316e-66
nlpI	Lipoprotein NlpI precursor,lipoprotein NlpI,Lipoprotein NlpI, contains TPR repeats,putative PEP-CTERM system TPR-repeat lipoprotein,Tetratricopeptide repeat	2.44971	4.35246	2.01456e-29	4.04274e-28
nusA	N utilization substance protein A,transcription elongation factor NusA,Transcription elongation factor,transcription termination factor NusA,NusA N-terminal domain	3.05088	3.87477	8.69286e-29	1.71953e-27	Serum resistance
ompF_2	Porin OmpF,outer membrane protein F,Outer membrane protein (porin),Gram-negative porin	-2.02929	7.49534	2.46735e-45	7.53632e-44
oxyR_3	Morphology and auto-aggregation control protein,DNA-binding transcriptional regulator OxyR,aminoethylphosphonate catabolism associated LysR family transcriptional regulator,LysR substrate binding domain	2.05492	7.50162	2.84119e-48	9.29316e-47
pcnB	Poly(A) polymerase precursor,poly(A) polymerase I,poly(A) polymerase,Polymerase A arginine-rich C-terminus	-3.03638	8.83203	2.3721e-100	1.67012e-98
pgm	Phosphoglucomutase,phosphoglucomutase,phosphoglucomutase, alpha-D-glucose phosphate-specific,Phosphoglucomutase/phosphomannomutase, alpha/beta/alpha domain I	7.84276	1.75549	7.35062e-16	9.14205e-15	Serum resistance
pgpA	Phosphatidylglycerophosphatase A,phosphatidylglycerophosphatase A,Phosphatidylglycerophosphatase A	3.85863	3.25716	2.56899e-26	4.72194e-25
phoP	Transcriptional regulatory protein phoP,DNA-binding transcriptional regulator PhoP,Response regulator of citrate/malate metabolism,phosphate regulon transcriptional regulatory protein PhoB,Response regulator receiver domain	3.06069	4.0626	1.76515e-32	3.85918e-31
phoQ	Sensor protein PhoQ,sensor protein PhoQ,Signal transduction histidine kinase regulating C4-dicarboxylate transport system,phosphate regulon sensor kinase PhoR,PhoQ Sensor	3.15576	5.59701	2.28755e-43	6.64509e-42
plsB	Glycerol-3-phosphate acyltransferase,glycerol-3-phosphate acyltransferase,Glycerol-3-phosphate O-acyltransferase,glycerol-3-phosphate O-acyltransferase,Acyltransferase	-2.82829	4.31751	5.75874e-32	1.23947e-30
plsY	G3P acyltransferase,putative glycerol-3-phosphate acyltransferase PlsY,Predicted membrane protein,acyl-phosphate glycerol 3-phosphate acyltransferase,Domain of unknown function (DUF205)	3.77779	6.04561	4.77165e-128	6.00649e-126
pmrD	Polymyxin resistance protein pmrD,signal transduction protein PmrD,Polymyxin resistance protein PmrD	-2.57116	6.10179	5.88995e-79	3.13678e-77
pnp	Polyribonucleotide nucleotidyltransferase,polynucleotide phosphorylase/polyadenylase,Lipoprotein NlpI, contains TPR repeats,polyribonucleotide nucleotidyltransferase,3' exoribonuclease family, domain 1	-2.23252	7.96731	6.83898e-111	6.45662e-109
prmC	Release factor glutamine methyltransferase,N5-glutamine S-adenosyl-L-methionine-dependent methyltransferase,Methylase of polypeptide chain release factors,methyltransferase, HemK family,Methyltransferase small domain	2.68996	2.36898	5.119e-11	4.93372e-10
proB	Glutamate 5-kinase,gamma-glutamyl kinase,Gamma-glutamyl phosphate reductase,glutamate 5-kinase,Amino acid kinase family	-2.53152	5.18777	1.3095e-43	3.88548e-42
pspA	Phage shock protein A,phage shock protein PspA,phage shock protein A,PspA/IM30 family	2.38986	3.65276	1.58597e-18	2.16005e-17
pstS	Phosphate-binding protein pstS precursor,phosphate ABC transporter periplasmic substrate-binding protein PstS,phosphate ABC transporter, phosphate-binding protein PstS,PBP superfamily domain	2.21905	5.072	1.27174e-34	2.95128e-33
qseE	Sensor histidine kinase QseE,sensory histidine kinase CreC,Predicted periplasmic ligand-binding sensor domain,phosphate regulon sensor kinase PhoR,Histidine kinase-, DNA gyrase B-, and HSP90-like ATPase	2.072	7.46564	1.63492e-97	1.09539e-95
qseF_1	Quorum-sensing regulator protein F,response regulator GlrR,Transcriptional regulator containing PAS, AAA-type ATPase, and DNA-binding domains,nitrogen regulation protein NR(I),Sigma-54 interaction domain	3.4642	6.87769	1.43627e-173	2.59403e-171
qseG	Quorum-sensing regulator protein G precursor,hypothetical protein	4.18328	5.58115	1.33173e-106	1.1064e-104
ratB	hypothetical protein,hypothetical protein,Uncharacterised protein family (UPF0125)	2.17342	4.38434	1.95511e-23	3.27481e-22
rfaG_2	Lipopolysaccharide core biosynthesis protein rfaG,lipopolysaccharide 1,2-N-acetylglucosaminetransferase,Glycogen synthase,glycogen synthase, Corynebacterium family,Glycosyl transferases group 1	12.2759	6.00853	5.77734e-209	1.26311e-206	O-antigen
rfaH	Transcriptional activator rfaH,transcriptional activator RfaH,transcriptional activator RfaH,Transcription termination factor nusG	10.802	4.55544	7.69561e-86	4.50247e-84
rfaJ_1	Lipopolysaccharide 1,2-glucosyltransferase,lipopolysaccharide 1,3-galactosyltransferase,Glycosyl transferase family 8	7.18561	6.77605	7.89146e-281	3.27811e-278	CoreLPS
rfaJ_2	Lipopolysaccharide 1,2-glucosyltransferase,lipopolysaccharide 1,3-galactosyltransferase,Glycosyl transferase family 8	8.29413	8.3775	0	0	CoreLPS
rfaL	O-antigen ligase,Lipid A core - O-antigen ligase and related enzymes	8.53162	7.32232	0	0	CoreLPS
rfaQ	Lipopolysaccharide core heptosyltransferase rfaQ,lipopolysaccharide core biosynthesis protein,ADP-heptose synthase, bifunctional sugar kinase/adenylyltransferase,putative lipopolysaccharide heptosyltransferase III,Glycosyltransferase family 9 (heptosyltransferase)	-3.34385	10.5059	5.68116e-120	6.2104e-118	CoreLPS
rfaY	Lipopolysaccharide core heptose(II) kinase rfaY,lipopolysaccharide core biosynthesis protein,Kae1-associated kinase Bud32,Lipopolysaccharide core biosynthesis protein (WaaY)	-2.61689	9.21988	3.85927e-69	1.82175e-67	CoreLPS
rfbC	dTDP-4-dehydrorhamnose 3,5-epimerase,dTDP-4-dehydrorhamnose 3,5-epimerase,dTDP-4-dehydrorhamnose 3,5-epimerase	12.1041	5.83864	4.60528e-191	9.10968e-189	O-antigen
rfbD	dTDP-4-dehydrorhamnose reductase,dTDP-4-dehydrorhamnose reductase,dTDP-4-dehydrorhamnose reductase,RmlD substrate binding domain	13.5168	7.23985	0	0	O-antigen
rhmR_2	Uncharacterized HTH-type transcriptional regulator RhmR,DNA-binding transcriptional regulator KdgR,beta-ketoadipate pathway transcriptional regulators, PcaR/PcaU/PobR family,Bacterial transcriptional regulator	2.95584	6.46307	2.58792e-81	1.45273e-79
rmlA1	Glucose-1-phosphate thymidylyltransferase 1,glucose-1-phosphate thymidylyltransferase RfbA,CTP:phosphocholine cytidylyltransferase involved in choline phosphorylation for cell surface LPS epitopes,glucose-1-phosphate thymidylyltransferase,Nucleotidyl transferase	11.2301	8.13869	0	0	O-antigen
rne	Ribonuclease E,ribonuclease E,Ribonucleases G and E,ribonuclease, Rne/Rng family,Ribonuclease E/G family	-3.08284	6.65696	6.63345e-76	3.36041e-74
rpoS	RNA polymerase sigma factor rpoS,RNA polymerase sigma factor RpoS,RNA polymerase sigma factor RpoS,Sigma-70 region 2	8.94405	5.03043	2.45325e-96	1.59231e-94
rpoZ	DNA-directed RNA polymerase subunit omega,DNA-directed RNA polymerase subunit omega,DNA-directed RNA polymerase, omega subunit,RNA polymerase Rpb6	3.10617	2.91954	8.57895e-18	1.1533e-16
rpsR	30S ribosomal protein S18,30S ribosomal protein S18,Ribosomal protein S18,ribosomal protein S18,Ribosomal protein S18	2.47937	1.84084	5.64998e-07	3.55069e-06
rseA	Sigma-E factor negative regulatory protein,anti-RNA polymerase sigma factor SigE,Anti sigma-E protein RseA, N-terminal domain	2.64821	3.52345	7.34404e-19	1.01353e-17
secB	Protein-export protein SecB,preprotein translocase subunit SecB,protein-export chaperone SecB,Preprotein translocase subunit SecB	-3.04227	6.52601	2.73315e-54	1.01371e-52
skp	Seventeen kilodalton protein,periplasmic chaperone,Outer membrane protein,Outer membrane protein (OmpH-like)	6.06401	3.58009	4.17994e-33	9.38566e-32
spr_1	Probable endopeptidase Spr precursor,outer membrane lipoprotein,Uncharacterized protein conserved in bacteria,putative phage cell wall peptidase, NlpC/P60 family,NlpC/P60 family	2.7168	4.95485	1.55277e-39	4.05675e-38
sspA	Stringent starvation protein A,stringent starvation protein A,maleylacetoacetate isomerase,Glutathione S-transferase, N-terminal domain	10.0677	3.83811	5.76227e-59	2.27966e-57	Serum resistance
sspB	Stringent starvation protein B,ClpXP protease specificity-enhancing factor,Stringent starvation protein B	2.76808	5.32681	2.35982e-57	9.1614e-56
surA	Peptidyl-prolyl cis-trans isomerase surA,peptidyl-prolyl cis-trans isomerase SurA,nitrogen fixation protein NifM,PPIC-type PPIASE domain	4.13321	2.69984	4.20853e-17	5.54991e-16
tagE	Probable poly(glycerol-phosphate) alpha-glucosyltransferase,UDP-D-galactose:(glucosyl)lipopolysaccharide-1,6-D-galactosyltransferase,sugar transferase, PEP-CTERM/EpsH1 system associated,Glycosyl transferases group 1	9.89663	9.4668	0	0	CoreLPS
tolA	hypothetical protein,cell envelope integrity inner membrane protein TolA,Membrane protein involved in colicin uptake,protein TolA,TolA C-terminal	-2.1175	3.03495	6.47188e-12	6.6545e-11
tolC	Outer membrane protein tolC precursor,outer membrane channel protein,type I secretion outer membrane protein, TolC family,Outer membrane efflux protein	5.5994	5.98166	1.84206e-149	2.73283e-147
truA	tRNA pseudouridine synthase A,tRNA pseudouridine synthase A,tRNA pseudouridine(38-40) synthase,tRNA pseudouridine synthase	8.87663	2.69909	1.09019e-29	2.21992e-28	Serum resistance
ubiC	Chorismate--pyruvate lyase,chorismate pyruvate lyase,4-hydroxybenzoate synthetase (chorismate lyase),Chorismate lyase	2.72579	5.15477	3.2235e-45	9.70319e-44
ubiF_1	2-octaprenyl-3-methyl-6-methoxy-1,4-benzoquinol hydroxylase,oxidoreductase,ubiquinone biosynthesis hydroxylase, UbiH/UbiF/VisC/COQ6 family,FAD binding domain	2.50307	4.9518	1.63434e-35	3.87946e-34
uspE	Universal stress protein E,universal stress protein UspE,Universal stress protein family	2.22752	4.61886	5.31625e-28	1.01301e-26
wbbL	dTDP-Rha:alpha-D-GlcNAc-pyrophosphate polyprenol, alpha-3-L-rhamnosyltransferase,mycofactocin system glycosyltransferase,Glycosyl transferase family 2	10.8957	4.64663	4.67152e-91	2.77221e-89	O-antigen
wecA	Undecaprenyl-phosphate alpha-N-acetylglucosaminyl 1-phosphate transferase,undecaprenyl-phosphate alpha-N-acetylglucosaminyl 1-phosphate transferase,undecaprenyl-phosphate alpha-N-acetylglucosaminyl 1-phosphatetransferase,Glycosyl transferase family 4	11.4336	7.49516	0	0	EnteroAntigen
wecF	4-alpha-L-fucosyltransferase,4-alpha-L-fucosyltransferase,4-alpha-L-fucosyltransferase (Fuc4NAc transferase)	2.03262	7.15588	5.79651e-97	3.82202e-95	EnteroAntigen
wzxE	hypothetical protein,O-antigen translocase,Polysaccharide biosynthesis protein	3.99662	4.3381	3.62597e-43	1.03878e-41	EnteroAntigen
wzzB	Polysaccharide antigen chain regulator,chain length determinant protein WzzB,Capsular polysaccharide biosynthesis protein,Chain length determinant protein	9.14013	6.06431	4.47292e-212	1.03225e-209	O-antigen
wzzE	Lipopolysaccharide biosynthesis protein wzzE,lipopolysaccharide biosynthesis protein WzzE,Chain length determinant protein	3.17131	8.20455	8.96952e-114	8.66498e-112	EnteroAntigen
xseB	Exodeoxyribonuclease 7 small subunit,exodeoxyribonuclease VII small subunit,exodeoxyribonuclease VII, small subunit,Exonuclease VII small subunit	-2.51174	3.60837	8.8609e-21	1.34336e-19
yabI	Inner membrane protein yabI,hypothetical protein,SNARE associated Golgi protein	3.1399	6.54333	1.20927e-133	1.73218e-131
yajC	hypothetical protein,preprotein translocase subunit YajC,preprotein translocase, YajC subunit,Preprotein translocase subunit	3.50713	3.53648	1.70819e-28	3.33137e-27
ybaB	hypothetical protein,hypothetical protein,DNA-binding protein, YbaB/EbfC family,Uncharacterised BCR, YbaB family COG0718	-3.83059	6.76108	1.79353e-125	2.19127e-123
ybiS	Probable L,D-transpeptidase YbiS precursor,L,D-transpeptidase,L,D-transpeptidase catalytic domain	6.89887	5.52657	1.37016e-118	1.3882e-116
yfgL	Lipoprotein yfgL precursor,outer membrane biogenesis protein BamB,Glucose dehydrogenase,outer membrane assembly lipoprotein YfgL,PQQ enzyme repeat	4.19003	2.50527	3.11949e-15	3.77794e-14	Serum resistance?
yhbJ	hypothetical protein,glmZ(sRNA)-inactivating NTPase,Predicted P-loop-containing kinase,P-loop ATPase protein family	-2.89812	7.38431	1.87616e-67	8.38017e-66
yicC	hypothetical protein,hypothetical protein,conserved hypothetical protein,YicC-like family, N-terminal region	3.52233	6.67297	3.41784e-105	2.73032e-103
yjeA	hypothetical protein,poxB regulator PoxA,Aspartyl/asparaginyl-tRNA synthetases,EF-P lysine aminoacylase GenX,tRNA synthetases class II (D, K and N)	4.52498	4.69248	5.79208e-68	2.67337e-66
yqjA	Inner membrane protein YqjA,hypothetical protein,SNARE associated Golgi protein	3.46723	6.11155	7.89163e-109	7.12649e-107
yrfF	Putative membrane protein igaA homolog,Intracellular growth attenuator protein IgaA	-2.13519	5.61002	4.91946e-42	1.32698e-40
yusO	Uncharacterized HTH-type transcriptional regulator yusO,transcriptional repressor MprA,Predicted nucleic-acid-binding protein, contains PIN domain,homoprotocatechuate degradation operon regulator, HpaR,MarR family	2.07831	4.37659	3.86083e-15	4.63523e-14
znuA	High-affinity zinc uptake system protein znuA precursor,high-affinity zinc transporter periplasmic component,ABC-type Zn2+ transport system, periplasmic component/surface adhesin,anchored repeat ABC transporter, substrate-binding protein,Periplasmic solute binding protein family	3.06032	3.78019	1.98733e-19	2.77958e-18
znuB	High-affinity zinc uptake system membrane protein znuB,high-affinity zinc transporter membrane component,anchored repeat-type ABC transporter, permease subunit,ABC 3 transport family	4.00135	2.06866	1.03687e-13	1.16409e-12
znuC	Zinc import ATP-binding protein ZnuC,high-affinity zinc transporter ATPase,ABC-type spermidine/putrescine transport systems, ATPase components,anchored repeat-type ABC transporter, ATP-binding subunit,ABC transporter	2.19712	2.7217	1.834e-10	1.71201e-09
zwf	Glucose-6-phosphate 1-dehydrogenase,glucose-6-phosphate 1-dehydrogenase,glucose-6-phosphate dehydrogenase,Glucose-6-phosphate dehydrogenase, C-terminal domain	-2.44885	3.77528	1.34511e-21	2.08493e-20
