# Supplementary material for: O-Antigen-Dependent Colicin Insensitivity of Uropathogenic Escherichia coli
Source: J Bacteriol. 2019 Jan 28;201(4):e00545-18. doi: 10.1128/JB.00545-18 (PMC6351738; doi:10.1128/JB.00545-18)
Supplement: Supplemental file 2 [file zjb999094992sd2.xlsx]

## Sheet: Sheet1
Supplementary Dataset 2: Conditions used in the BIOLOG Phenotypic microarray plates.
PM1	PM2A	PM9	PM10
A1	A1	A1	A1
Negative Control	Negative Control	NaCl 1%	pH 3.5
A2	A2	A2	A2
L-Arabinose	Chondroitin	NaCl 2%	pH 4
A3	Sulfate C	A3	A3
N-Acetyl-DGlucosamine	A3	NaCl 3%	pH 4.5
A4	?-Cyclodextrin	A4	A4
D-Saccharic Acid	A4	NaCl 4%	pH 5
A5	?-Cyclodextrin	A5	A5
Succinic Acid	A5	NaCl 5%	pH 5.5
A6	?-Cyclodextrin	A6	A6
D-Galactose	A6	NaCl 5.5%	pH 6
A7	Dextrin	A7	A7
L-Aspartic Acid	A7	NaCl 6%	pH 7
A8	Gelatin	A8	A8
L-Proline	A8	NaCl 6.5%	pH 8
A9	Glycogen	A9	A9
D-Alanine	A9	NaCl 7%	pH 8.5
A10	Inulin	A10	A10
D-Trehalose	A10	NaCl 8%	pH 9
A11	Laminarin	A11	A11
D-Mannose	A11	NaCl 9%	pH 9.5
A12	Mannan	A12	A12
Dulcitol	A12	NaCl 10%	pH 10
B1	Pectin	B1	B1
D-Serine	B1	NaCl 6%	pH 4.5
B2	N-Acetyl-DGalactosamine	B2	B2
D-Sorbitol	B2	NaCl 6% +	pH 4.5 +
B3	N-AcetylNeuraminic	Betaine	L-Alanine
Glycerol	Acid	B3	B3
B4	B3	NaCl 6% +	pH 4.5 +
L-Fucose	?-D-Allose	N-N Dimethyl	L-Arginine
B5	B4	Glycine	B4
D-Glucuronic	Amygdalin	B4	pH 4.5 +
Acid	B5	NaCl 6% +	L-Asparagine
B6	D-Arabinose	Sarcosine	B5
D-Gluconic Acid	B6	B5	pH 4.5 +
B7	D-Arabitol	NaCl 6% +	L-Aspartic Acid
D,L-?-GlycerolPhosphate	B7	Dimethyl	B6
B8	L-Arabitol	sulphonyl	pH 4.5 +
D-Xylose	B8	propionate	L-Glutamic Acid
B9	Arbutin	B6	B7
L-Lactic Acid	B9	NaCl 6% +	pH 4.5 +
B10	2-Deoxy-DRibose	MOPS	L-Glutamine
Formic Acid	B10	B7	B8
B11	i-Erythritol	NaCl 6% +	pH 4.5 +
D-Mannitol	B11	Ectoine	Glycine
B12	D-Fucose	B8	B9
L-Glutamic Acid	B12	NaCl 6% +	pH 4.5 +
C1	3-0-?-D-Galactopyranosyl-DArabinose	Choline	L-Histidine
D-Glucose-6-	C1	B9	B10
Phosphate	Gentiobiose	NaCl 6% +	pH 4.5 +
C2	C2	Phosphoryl	L-Isoleucine
D-Galactonic	L-Glucose	Choline	B11
Acid-?-Lactone	C3	B10	pH 4.5 +
C3	Lactitol	NaCl 6% +	L-Leucine
D,L-Malic Acid	C4	Creatine	B12
C4	D-Melezitose	B11	pH 4.5 +
D-Ribose	C5	NaCl 6% +	L-Lysine
C5	Maltitol	Creatinine	C1
Tween 20	C6	B12	pH 4.5 +
C6	a-Methyl-DGlucoside	NaCl 6% +	L-Methionine
L-Rhamnose	C7	L- Carnitine	C2
C7	?-Methyl-DGalactoside	C1	pH 4.5 +
D-Fructose	C8	NaCl 6% +	L-Phenylalanine
C8	3-Methyl Glucose	KCl	C3
Acetic Acid	C9	C2	pH 4.5 +
C9	?-Methyl-DGlucuronic	NaCl 6% +	L-Proline
?-D-Glucose	Acid	L-Proline	C4
C10	C10	C3	pH 4.5 +
Maltose	?-Methyl-DMannoside	NaCl 6% +	L-Serine
C11	C11	N-Acetyl	C5
D-Melibiose	?-Methyl-DXyloside	L-Glutamine	pH 4.5 +
C12	C12	C4	L-Threonine
Thymidine	Palatinose	NaC1 6% +	C6
D-1	D1	ß-Glutamic Acid	pH 4.5 +
L-Asparagine	D-Raffinose	C5	L-Tryptophan
D2	D2	NaC1 6% +	C7
D-Aspartic Acid	Salicin?	?–Amino -NButyric	pH 4.5 +
D3	D3	Acid	L-Citrulline
D-Glucosaminic	Sedoheptulosan	C6	C8
Acid	D4	NaC1 6% +	pH 4.5 +
D4	L-Sorbose	Glutathione	L-Valine
1,2-Propanediol	D5	C7	C9
D5	Stachyose	NaCl 6% +	pH 4.5 +
Tween 40	D6	Glycerol	HydroxyL-Proline
D6	D-Tagatose	C8	C10
?-Keto-Glutaric	D7	NaC1 6% +	pH 4.5 +
Acid	Turanose	Trehalose	L-Ornithine
D7	D8	C9	C11
?-Keto-Butyric	Xylitol	NaC1 6% +	pH 4.5 +
Acid	D9	TrimethylamineN-oxide	L-Homoarginine
D8	N-Acetyl-DGlucosaminitol	C10	C12
?-Methyl-DGalactoside	D10	NaC1 6% +	pH 4.5 +
D9	?-Amino Butyric	Trimethylamine	L-Homoserine
?-D-Lactose	Acid	C11	D-1
D10	D11	NaCl 6% +	pH 4.5 +
Lactulose	?-Amino Valeric	Octopine	Anthranilic Acid
D11	Acid	C12	D2
Sucrose	D12	NaC1 6% +	pH 4.5 +
D12	Butyric Acid	Trigonelline	L-Norleucine
Uridine	E1	D1	D3
E1	Capric Acid	Potassium	pH 4.5 +
L-Glutamine	E2	chloride	L-Norvaline
E2	Caproic Acid	0.03	D4
m-Tartaric Acid	E3	D2	pH 4.5 +
E3	Citraconic Acid	Potassium	a- Amino-NButyric
D-Glucose-1-	E4	chloride	Acid
Phosphate	Citramalic Acid	0.04	D5
E4	E5	D3	pH 4.5 +
D-Fructose-6-	D-Glucosamine	Potassium	p-AminoBenzoic
Phosphate	E6	chloride	Acid
E5	2-Hydroxy	0.05	D6
Tween 80	Benzoic Acid	D4	pH 4.5 +
E6	E7 ?	Potassium	L-Cysteic Acid
?-Hydroxy	4-Hydroxy	chloride	D7
Glutaric Acid-?-	Benzoic Acid	0.06	pH 4.5 +
Lactone	E8	D5	D-Lysine
E7	?-Hydroxy	Sodium sulfate	D8
?-Hydroxy	Butyric Acid	0.02	pH 4.5 +
Butyric Acid	E9	D6	5-Hydroxy
E8	?-Hydroxy	Sodium sulfate	Lysine
?-Methyl-DGlucoside	Butyric Acid	0.03	D9
E9	E10	D7	pH 4.5 +
Adonitol	a-Keto-Valeric	Sodium sulfate	5-Hydroxy
E10	Acid	0.04	Tryptophan
Maltotriose	E11	D8	D10
E11	Itaconic Acid	Sodium sulfate	pH 4.5 +
2-Deoxy	E12	0.05	D,L-Diamino
Adenosine	5-Keto-DGluconic	D9	pimelic Acid
E12	Acid	Ethylene glycol	D11
Adenosine	F1	0.05	pH 4.5 +
F1	D-Lactic Acid	D10	TrimethylamineN-oxide
Glycyl-L-Aspartic	Methyl Ester	Ethylene glycol	D12
Acid	F2	0.1	pH 4.5 +
F2	Malonic Acid	D11	Urea
Citric Acid	F3	Ethylene glycol	E1
F3	Melibionic Acid	0.15	pH 9.5
m-Inositol	F4	D12	E2
F4	Oxalic Acid	Ethylene glycol	pH 9.5 +
D-Threonine	F5	0.2	L-Alanine
F5	Oxalomalic Acid	E1	E3
Fumaric Acid	F6	Sodium formate	pH 9.5 +
F6	Quinic Acid	0.01	L-Arginine
Bromo Succinic	F7	E2	E4
Acid	D-Ribono-1,4-	Sodium formate	pH 9.5 +
F7	Lactone	0.02	L-Asparagine
Propionic Acid	F8	E3	E5
F8	Sebacic Acid	Sodium formate	pH 9.5 +
Mucic Acid	F9	0.03	L-Aspartic Acid
F9	Sorbic Acid	E4	E6
Glycolic Acid	F10	Sodium formate	pH 9.5 +
F10	Succinamic Acid	0.04	L-Glutamic Acid
Glyoxylic Acid	F11	E5	E7
F11	D-Tartaric Acid	Sodium formate	pH 9.5 +
D-Cellobiose	F12	0.05	L-Glutamine
F12	L-Tartaric Acid	E6	E8
Inosine	G1	Sodium formate	pH 9.5 +
G1	Acetamide	0.06	Glycine
Glycyl-LGlutamic	G2	E7	E9
Acid	L-Alaninamide	Urea	pH 9.5 +
G2	G3	0.02	L-Histidine
Tricarballylic	N-Acetyl-LGlutamic	E8	E10
Acid	Acid	Urea	pH 9.5 +
G3	G4	0.03	L-Isoleucine
L-Serine	L-Arginine	E9	E11
G4	G5	Urea	pH 9.5 +
L-Threonine	Glycine	0.04	L-Leucine
G5	G6	E10	E12
L-Alanine	L-Histidine	Urea	pH 9.5 +
G6	G7	0.05	L-Lysine
L-Alanyl-Glycine	L-Homoserine	E11	F1
G7	G8	Urea	pH 9.5 +
Acetoacetic Acid	Hydroxy-LProline	0.06	L-Methionine
G8	G9	E12	F2
N-Acetyl-?-DMannosamine	L-Isoleucine	Urea	pH 9.5 +
G9	G10	0.07	L-Phenylalanine
Mono Methyl	L-Leucine	F1	F3
Succinate	G11	Sodium Lactate	pH 9.5 +
G10	L-Lysine	0.01	L-Proline
Methyl Pyruvate	G12	F2	F4
G11	L-Methionine	Sodium Lactate	pH 9.5 +
D-Malic Acid	H1	0.02	L-Serine
G12	L-Ornithine	F3	F5
L-Malic Acid	H2	Sodium Lactate	pH 9.5 +
H1	L-Phenylalanine	0.03	L-Threonine
Glycyl-L-Proline	H3	F4	F6
H2	L-Pyroglutamic	Sodium Lactate	pH 9.5 +
p-Hydroxy	Acid	0.04	L-Tryptophan
Phenyl Acetic	H4	F5	F7
Acid	L-Valine	Sodium Lactate	pH 9.5 +
H3	H5	0.05	L-Tyrosine
m-Hydroxy	D,L-Carnitine	F6	F8
Phenyl Acetic	H6	Sodium Lactate	pH 9.5 +
Acid	Sec-Butylamine	0.06	L-Valine
H4	H7	F7	F9
Tyramine	D.L-Octopamine	Sodium Lactate	pH 9.5 +
H5	H8	0.07	HydroxyL-Proline
D-Psicose	Putrescine	F8	F10
H6	H9	Sodium Lactate	pH 9.5 +
L-Lyxose	Dihydroxy	0.08	L-Ornithine
H7	Acetone	F9	F11
Glucuronamide	H10	Sodium Lactate	pH 9.5 +
H8	2,3-Butanediol	0.09	L-Homoarginine
Pyruvic Acid	H11	F10	F12
H9	2,3-Butanedione	Sodium Lactate	pH 9.5 +
L-Galactonic	H12	0.1	L-Homoserine
Acid-?-Lactone	3-Hydroxy 2-	F11	G1
H10	Butanone	Sodium Lactate	pH 9.5 +
D-Galacturonic		0.11	Anthranilic acid
Acid		F12	G2
H11		Sodium Lactate	pH 9.5 +
Phenylethylamine		0.12	L-Norleucine
H12		G1	G3
2-Aminoethanol		Sodium	pH 9.5 +
		Phosphate pH 7	L-Norvaline
		20mM	G4
		G2	pH 9.5 +
		Sodium	Agmatine
		Phosphate pH 7	G5
		50mM	pH 9.5 +
		G3	Cadaverine
		Sodium	G6
		Phosphate pH 7	pH 9.5 +
		100mM	Putrescine
		G4	G7
		Sodium	pH 9.5 +
		Phosphate pH 7	Histamine
		200mM	G8
		G5	pH 9.5 +
		Sodium	Phenylethylamine
		Benzoate pH 5.2	G9
		20mM	pH 9.5 +
		G6	Tyramine
		Sodium	G10
		Benzoate pH 5.2	pH 9.5 +
		50mM	Creatine
		G7	G11
		Sodium	pH 9.5 +
		Benzoate pH5.2	TrimethylamineN-oxide
		100mM	G12
		G8	pH 9.5 +
		Sodium	Urea
		Benzoate pH 5.2	H1
		200mM	X-Caprylate
		G9	H2
		Ammonium	X–a-DGlucoside
		sulfate pH8	H3
		10mM	X-ß-DGlucoside
		G10	H4
		Ammonium	X-a-DGalactoside
		sulfate pH 8	H5
		20mM	X-ß-DGalactoside
		G11	H6
		Ammonium	X-a- DGlucuronide
		sulfate pH 8	H7
		50mM	X-ß- DGlucuronide
		G12	H8
		Ammonium	X-ß-DGlucosaminide
		sulfate pH8	H9
		100mM	X-ß-DGalactosaminide
		H1	H10
		Sodium Nitrate	X-a-DMannoside
		10mM
		H2	H11
		Sodium Nitrate	X-PO4
		20mM	H12
		H3	X-SO4
		Sodium Nitrate
		40mM
		H4
		Sodium Nitrate
		60mM
		H5
		Sodium Nitrate
		80mM
		H6
		Sodium Nitrate
		100mM
		H7
		Sodium Nitrite
		10mM
		H8
		Sodium Nitrite
		20mM
		H9
		Sodium Nitrite
		40mM
		H10
		Sodium Nitrite
		60mM
		H11
		Sodium Nitrite
		80mM
		H12
		Sodium Nitrite
		100mM
